# Supplementary material for: Geography and availability of natural habitat determine whether cropland intensification or expansion is more detrimental to biodiversity
Source: Nat Ecol Evol. 2025 May 1;9(6):993–1008. doi: 10.1038/s41559-025-02691-x (PMC12148938; doi:10.1038/s41559-025-02691-x)
Supplement: Supplementary file 4 — Median and 95% confidence intervals from Fig. 2. [file 41559_2025_2691_MOESM4_ESM.xlsx]

## Sheet: SpeciesRichness
Quantile	PrimVeg_NaturalLandscapes	PrimVeg_ModifiedLandscapes	Cropland_NaturalLandscapes	Cropland_ModifiedLandscapes
2.5%	0	-19.4176214128205	-30.7736512706261	-46.4762741848021
50%	0	-11.5319528671534	-24.5666246670446	-40.4439705787052
97.5%	0	-2.89218431891514	-18.1710119431565	-33.441018539404

## Sheet: AbundanceTropical
Quantile	PrimVeg_NaturalLandscapes	PrimVeg_ModifiedLandscapes	Cropland_NaturalLandscapes	Cropland_ModifiedLandscapes
2.5%	0	-28.5690403267221	-42.1419060678805	-74.5754258780117
50%	0	-7.68968726194969	-30.7920577367371	-64.4637235651117
97.5%	0	17.9823209170897	-16.8254469085119	-49.0483019458876

## Sheet: AbundanceNontropical
Quantile	PrimVeg_NaturalLandscapes	PrimVeg_ModifiedLandscapes	Cropland_NaturalLandscapes	Cropland_ModifiedLandscapes
2.5%	0	-47.4404244351465	-43.8261119183557	-55.6695788536217
50%	0	-36.357949339332	-23.13911122614	-45.6812611683267
97.5%	0	-23.7950911849061	5.68764333501622	-34.699200915458

## Sheet: RCARTropical
Quantile	PrimVeg_NaturalLandscapes	PrimVeg_ModifiedLandscapes	Cropland_NaturalLandscapes	Cropland_ModifiedLandscapes
2.5%	0	-19.4028939545107	110.26878344419	-10.9380292503675
50%	0	8.81597550009947	152.608919895463	59.7581870772859
97.5%	0	43.3389434650854	196.370592700842	174.626190051681

## Sheet: RCARNontropical
Quantile	PrimVeg_NaturalLandscapes	PrimVeg_ModifiedLandscapes	Cropland_NaturalLandscapes	Cropland_ModifiedLandscapes
2.5%	0	-2.22611510746897	-4.24096182341627	25.7976841419174
50%	0	27.4675219790031	22.4796306284141	69.5310626138157
97.5%	0	73.6554559343043	58.7235339657814	129.361475142332
