# Supplementary material for: Geography and availability of natural habitat determine whether cropland intensification or expansion is more detrimental to biodiversity
Source: Nat Ecol Evol. 2025 May 1;9(6):993–1008. doi: 10.1038/s41559-025-02691-x (PMC12148938; doi:10.1038/s41559-025-02691-x)
Supplement: Supplementary file 5 — Median and 95% confidence intervals from Fig. 3. [file 41559_2025_2691_MOESM5_ESM.xlsx]

## Sheet: GeneralInfo
Sheet names
crop	Maize	Soy	Wheat	Rice
biodiversity metric	SR = species richness	Ab = total abundance	RCAR = relative abundance-weighted community-average range size
land use	crop = cropland	primVeg = primary vegetation
percentange of natural vegetation	low = 15% natural vegetation cover	high = 85% natural vegetation cover
Headers
Yield	EarthStat yields normalised for a mean of 0 and a standard deviation of 1. In the main text figure, yields are plotted as a 0-1 interval.
BDmetric	SR, Ab or RCAR as indicated in the name of the sheet
BDmetricUpper	The upper limit of the 95% confidence interval
BDmetricLower	The lower limit of the 95% confidence interval

## Sheet: MaizeSR
Yield	BDmetric	BDmetricUpper	BDmetricLower
-1.36152	1	1.34182	0.745259
-1.32726	0.991261	1.32808	0.739864
-1.293	0.982599	1.31451	0.734493
-1.25875	0.974012	1.30111	0.729146
-1.22449	0.9655	1.28787	0.723823
-1.19023	0.957063	1.2748	0.718523
-1.15597	0.9487	1.26188	0.713247
-1.12171	0.940409	1.24912	0.707994
-1.08745	0.932191	1.23652	0.702764
-1.05319	0.924045	1.22407	0.697557
-1.01893	0.91597	1.21178	0.692373
-0.984676	0.907965	1.19963	0.687211
-0.950417	0.900031	1.18764	0.682072
-0.916159	0.892166	1.17579	0.676955
-0.8819	0.884369	1.16409	0.671861
-0.847641	0.876641	1.15254	0.666788
-0.813382	0.86898	1.14113	0.661738
-0.779124	0.861386	1.12986	0.656709
-0.744865	0.853859	1.11873	0.651701
-0.710606	0.846397	1.10773	0.646716
-0.676348	0.839001	1.09688	0.641751
-0.642089	0.831669	1.08616	0.636808
-0.60783	0.824401	1.07557	0.631887
-0.573572	0.817197	1.06511	0.626986
-0.539313	0.810055	1.05479	0.622106
-0.505054	0.802977	1.04459	0.617248
-0.470796	0.79596	1.03452	0.61241
-0.436537	0.789004	1.02458	0.607593
-0.402278	0.782109	1.01476	0.602796
-0.36802	0.775274	1.00507	0.598021
-0.333761	0.768499	0.995492	0.593266
-0.299502	0.761784	0.986038	0.588531
-0.265244	0.755126	0.976703	0.583817
-0.230985	0.748528	0.967485	0.579124
-0.196726	0.741986	0.958382	0.574451
-0.162467	0.735502	0.949395	0.569799
-0.128209	0.729075	0.94052	0.565166
-0.0939501	0.722704	0.931757	0.560555
-0.0596914	0.716388	0.923104	0.555964
-0.0254327	0.710128	0.914559	0.551393
0.00882595	0.703922	0.906123	0.546842
0.0430846	0.697771	0.897792	0.542312
0.0773433	0.691673	0.889567	0.537803
0.111602	0.685629	0.881444	0.533314
0.145861	0.679637	0.873424	0.528846
0.180119	0.673698	0.865505	0.524398
0.214378	0.667811	0.857685	0.519971
0.248637	0.661975	0.849963	0.515564
0.282895	0.65619	0.842338	0.511178
0.317154	0.650456	0.834809	0.506813
0.351413	0.644771	0.827375	0.502469
0.385671	0.639137	0.820033	0.498146
0.41993	0.633552	0.812783	0.493844
0.454189	0.628015	0.805623	0.489563
0.488448	0.622527	0.798553	0.485303
0.522706	0.617087	0.791571	0.481064
0.556965	0.611694	0.784676	0.476846
0.591224	0.606349	0.777866	0.47265
0.625482	0.60105	0.771141	0.468476
0.659741	0.595798	0.764499	0.464323
0.694	0.590591	0.75794	0.460192
0.728258	0.58543	0.751461	0.456083
0.762517	0.580314	0.745061	0.451996
0.796776	0.575243	0.73874	0.447931
0.831034	0.570216	0.732497	0.443888
0.865293	0.565233	0.72633	0.439867
0.899552	0.560294	0.720238	0.435868
0.93381	0.555397	0.71422	0.431893
0.968069	0.550544	0.708274	0.427939
1.00233	0.545733	0.702401	0.424009
1.03659	0.540964	0.696598	0.420101
1.07085	0.536236	0.690865	0.416216
1.1051	0.53155	0.685201	0.412355
1.13936	0.526905	0.679604	0.408516
1.17362	0.522301	0.674073	0.404701
1.20788	0.517736	0.668608	0.400909
1.24214	0.513212	0.663208	0.39714
1.2764	0.508727	0.65787	0.393396
1.31066	0.504281	0.652596	0.389674
1.34491	0.499875	0.647382	0.385977
1.37917	0.495506	0.64223	0.382303
1.41343	0.491176	0.637136	0.378654
1.44769	0.486884	0.632102	0.375028
1.48195	0.482629	0.627125	0.371427
1.51621	0.478412	0.622205	0.367849
1.55047	0.474231	0.61734	0.364296
1.58473	0.470087	0.612531	0.360768
1.61898	0.465979	0.607776	0.357263
1.65324	0.461907	0.603074	0.353784
1.6875	0.45787	0.598424	0.350328
1.72176	0.453869	0.593826	0.346898
1.75602	0.449903	0.589279	0.343491
1.79028	0.445971	0.584782	0.34011
1.82454	0.442074	0.580334	0.336753
1.85879	0.438211	0.575934	0.333421
1.89305	0.434381	0.571582	0.330114
1.92731	0.430585	0.567276	0.326831
1.96157	0.426822	0.563017	0.323574
1.99583	0.423092	0.558803	0.320341
2.03009	0.419395	0.554633	0.317133

## Sheet: SoySR
Yield	BDmetric	BDmetricUpper	BDmetricLower
-2.1472	0.689685	0.936021	0.508179
-2.09662	0.689685	0.936021	0.508179
-2.04604	0.689685	0.936021	0.508179
-1.99546	0.689685	0.936021	0.508179
-1.94488	0.689685	0.936021	0.508179
-1.8943	0.689685	0.936021	0.508179
-1.84372	0.689685	0.936021	0.508179
-1.79314	0.689685	0.936021	0.508179
-1.74256	0.689685	0.936021	0.508179
-1.69198	0.689685	0.936021	0.508179
-1.64139	0.689685	0.936021	0.508179
-1.59081	0.689685	0.936021	0.508179
-1.54023	0.689685	0.936021	0.508179
-1.48965	0.689685	0.936021	0.508179
-1.43907	0.689685	0.936021	0.508179
-1.38849	0.689685	0.936021	0.508179
-1.33791	0.689685	0.936021	0.508179
-1.28733	0.689685	0.936021	0.508179
-1.23675	0.689685	0.936021	0.508179
-1.18617	0.689685	0.936021	0.508179
-1.13559	0.689685	0.936021	0.508179
-1.08501	0.689685	0.936021	0.508179
-1.03443	0.689685	0.936021	0.508179
-0.983846	0.689685	0.936021	0.508179
-0.933266	0.689685	0.936021	0.508179
-0.882685	0.689685	0.936021	0.508179
-0.832104	0.689685	0.936021	0.508179
-0.781524	0.689685	0.936021	0.508179
-0.730943	0.689685	0.936021	0.508179
-0.680362	0.689685	0.936021	0.508179
-0.629782	0.689685	0.936021	0.508179
-0.579201	0.689685	0.936021	0.508179
-0.52862	0.689685	0.936021	0.508179
-0.47804	0.689685	0.936021	0.508179
-0.427459	0.689685	0.936021	0.508179
-0.376879	0.689685	0.936021	0.508179
-0.326298	0.689685	0.936021	0.508179
-0.275717	0.689685	0.936021	0.508179
-0.225137	0.689685	0.936021	0.508179
-0.174556	0.689685	0.936021	0.508179
-0.123975	0.689685	0.936021	0.508179
-0.0733946	0.689685	0.936021	0.508179
-0.0228139	0.689685	0.936021	0.508179
0.0277667	0.689685	0.936021	0.508179
0.0783474	0.689685	0.936021	0.508179
0.128928	0.689685	0.936021	0.508179
0.179509	0.689685	0.936021	0.508179
0.230089	0.689685	0.936021	0.508179
0.28067	0.689685	0.936021	0.508179
0.331251	0.689685	0.936021	0.508179
0.381831	0.689685	0.936021	0.508179
0.432412	0.689685	0.936021	0.508179
0.482993	0.689685	0.936021	0.508179
0.533573	0.689685	0.936021	0.508179
0.584154	0.689685	0.936021	0.508179
0.634735	0.689685	0.936021	0.508179
0.685315	0.689685	0.936021	0.508179
0.735896	0.689685	0.936021	0.508179
0.786477	0.689685	0.936021	0.508179
0.837057	0.689685	0.936021	0.508179
0.887638	0.689685	0.936021	0.508179
0.938218	0.689685	0.936021	0.508179
0.988799	0.689685	0.936021	0.508179
1.03938	0.689685	0.936021	0.508179
1.08996	0.689685	0.936021	0.508179
1.14054	0.689685	0.936021	0.508179
1.19112	0.689685	0.936021	0.508179
1.2417	0.689685	0.936021	0.508179
1.29228	0.689685	0.936021	0.508179
1.34286	0.689685	0.936021	0.508179
1.39344	0.689685	0.936021	0.508179
1.44403	0.689685	0.936021	0.508179
1.49461	0.689685	0.936021	0.508179
1.54519	0.689685	0.936021	0.508179
1.59577	0.689685	0.936021	0.508179
1.64635	0.689685	0.936021	0.508179
1.69693	0.689685	0.936021	0.508179
1.74751	0.689685	0.936021	0.508179
1.79809	0.689685	0.936021	0.508179
1.84867	0.689685	0.936021	0.508179
1.89925	0.689685	0.936021	0.508179
1.94983	0.689685	0.936021	0.508179
2.00041	0.689685	0.936021	0.508179
2.05099	0.689685	0.936021	0.508179
2.10157	0.689685	0.936021	0.508179
2.15215	0.689685	0.936021	0.508179
2.20273	0.689685	0.936021	0.508179
2.25332	0.689685	0.936021	0.508179
2.3039	0.689685	0.936021	0.508179
2.35448	0.689685	0.936021	0.508179
2.40506	0.689685	0.936021	0.508179
2.45564	0.689685	0.936021	0.508179
2.50622	0.689685	0.936021	0.508179
2.5568	0.689685	0.936021	0.508179
2.60738	0.689685	0.936021	0.508179
2.65796	0.689685	0.936021	0.508179
2.70854	0.689685	0.936021	0.508179
2.75912	0.689685	0.936021	0.508179
2.8097	0.689685	0.936021	0.508179
2.86028	0.689685	0.936021	0.508179

## Sheet: WheatSR_crop_low
Yield	BDmetric	BDmetricUpper	BDmetricLower
-1.58735	0.6712	1.03619	0.434776
-1.54814	0.675197	1.03563	0.440205
-1.50892	0.679218	1.03514	0.445677
-1.46971	0.683262	1.0347	0.451193
-1.43049	0.687331	1.03432	0.45675
-1.39127	0.691424	1.034	0.462347
-1.35206	0.695541	1.03375	0.467982
-1.31284	0.699683	1.03357	0.473653
-1.27363	0.703849	1.03347	0.47936
-1.23441	0.70804	1.03344	0.485099
-1.1952	0.712257	1.03349	0.490869
-1.15598	0.716498	1.03363	0.496667
-1.11676	0.720765	1.03385	0.50249
-1.07755	0.725056	1.03417	0.508336
-1.03833	0.729374	1.03459	0.514202
-0.999117	0.733717	1.0351	0.520084
-0.959901	0.738086	1.03573	0.525979
-0.920686	0.742481	1.03647	0.531883
-0.88147	0.746903	1.03732	0.537793
-0.842254	0.75135	1.0383	0.543703
-0.803039	0.755824	1.03941	0.549611
-0.763823	0.760325	1.04066	0.55551
-0.724607	0.764853	1.04205	0.561396
-0.685392	0.769407	1.04359	0.567263
-0.646176	0.773989	1.04528	0.573107
-0.60696	0.778598	1.04715	0.578921
-0.567745	0.783234	1.04918	0.584699
-0.528529	0.787898	1.0514	0.590436
-0.489313	0.79259	1.0538	0.596125
-0.450098	0.79731	1.05641	0.601758
-0.410882	0.802057	1.05922	0.60733
-0.371666	0.806833	1.06225	0.612834
-0.332451	0.811638	1.0655	0.618263
-0.293235	0.816471	1.06898	0.623609
-0.254019	0.821333	1.0727	0.628866
-0.214804	0.826224	1.07668	0.634028
-0.175588	0.831144	1.08092	0.639087
-0.136372	0.836093	1.08542	0.644037
-0.0971565	0.841072	1.0902	0.648871
-0.0579409	0.84608	1.09527	0.653585
-0.0187252	0.851118	1.10063	0.658171
0.0204905	0.856186	1.10629	0.662626
0.0597062	0.861285	1.11225	0.666944
0.0989219	0.866413	1.11853	0.671121
0.138138	0.871573	1.12513	0.675154
0.177353	0.876763	1.13206	0.679039
0.216569	0.881984	1.13931	0.682775
0.255785	0.887236	1.1469	0.686359
0.295	0.892519	1.15483	0.68979
0.334216	0.897833	1.1631	0.693068
0.373432	0.90318	1.17171	0.696193
0.412647	0.908558	1.18066	0.699164
0.451863	0.913968	1.18997	0.701984
0.491079	0.919411	1.19962	0.704654
0.530294	0.924886	1.20962	0.707177
0.56951	0.930393	1.21997	0.709553
0.608726	0.935933	1.23066	0.711787
0.647941	0.941507	1.24171	0.713882
0.687157	0.947113	1.2531	0.71584
0.726373	0.952753	1.26485	0.717667
0.765588	0.958426	1.27693	0.719365
0.804804	0.964133	1.28937	0.720938
0.84402	0.969875	1.30214	0.722391
0.883235	0.97565	1.31526	0.723728
0.922451	0.98146	1.32873	0.724953
0.961667	0.987304	1.34253	0.72607
1.00088	0.993183	1.35667	0.727083
1.0401	0.999097	1.37115	0.727996
1.07931	1.00505	1.38598	0.728814
1.11853	1.01103	1.40113	0.729541
1.15775	1.01705	1.41663	0.730179
1.19696	1.02311	1.43246	0.730734
1.23618	1.0292	1.44864	0.731208
1.27539	1.03533	1.46514	0.731605
1.31461	1.04149	1.48199	0.73193
1.35382	1.0477	1.49917	0.732184
1.39304	1.05393	1.51669	0.732371
1.43225	1.06021	1.53455	0.732494
1.47147	1.06652	1.55275	0.732556
1.51069	1.07287	1.57129	0.73256
1.5499	1.07926	1.59017	0.732508
1.58912	1.08569	1.60939	0.732404
1.62833	1.09216	1.62896	0.732249
1.66755	1.09866	1.64887	0.732045
1.70676	1.1052	1.66914	0.731796
1.74598	1.11178	1.68975	0.731503
1.7852	1.1184	1.71072	0.731168
1.82441	1.12506	1.73204	0.730793
1.86363	1.13176	1.75372	0.73038
1.90284	1.1385	1.77576	0.729931
1.94206	1.14528	1.79817	0.729447
1.98127	1.1521	1.82094	0.72893
2.02049	1.15896	1.84408	0.728381
2.05971	1.16586	1.86759	0.727802
2.09892	1.1728	1.89148	0.727195
2.13814	1.17979	1.91574	0.72656
2.17735	1.18681	1.94039	0.725898
2.21657	1.19388	1.96543	0.725212
2.25578	1.20099	1.99086	0.724501
2.295	1.20814	2.01668	0.723768

## Sheet: WheatSR_crop_high
Yield	BDmetric	BDmetricUpper	BDmetricLower
-1.58735	1.00569	1.63523	0.61851
-1.54814	0.981209	1.58321	0.608114
-1.50892	0.957327	1.53299	0.597835
-1.46971	0.934026	1.48451	0.587671
-1.43049	0.911292	1.43772	0.577618
-1.39127	0.889112	1.39256	0.567675
-1.35206	0.867471	1.34897	0.557838
-1.31284	0.846358	1.30691	0.548104
-1.27363	0.825758	1.26632	0.538471
-1.23441	0.805659	1.22715	0.528937
-1.1952	0.78605	1.18937	0.519498
-1.15598	0.766918	1.15292	0.510152
-1.11676	0.748252	1.11776	0.500896
-1.07755	0.73004	1.08385	0.491728
-1.03833	0.712271	1.05114	0.482646
-0.999117	0.694935	1.01961	0.473647
-0.959901	0.678021	0.989203	0.46473
-0.920686	0.661518	0.959892	0.455891
-0.88147	0.645417	0.931639	0.447129
-0.842254	0.629708	0.90441	0.438443
-0.803039	0.614381	0.878171	0.42983
-0.763823	0.599428	0.85289	0.421289
-0.724607	0.584838	0.828536	0.412819
-0.685392	0.570603	0.805076	0.404419
-0.646176	0.556715	0.782483	0.396087
-0.60696	0.543165	0.760726	0.387824
-0.567745	0.529945	0.739778	0.379629
-0.528529	0.517046	0.71961	0.371502
-0.489313	0.504462	0.700195	0.363443
-0.450098	0.492183	0.681508	0.355454
-0.410882	0.480204	0.663521	0.347533
-0.371666	0.468516	0.64621	0.339684
-0.332451	0.457113	0.629549	0.331907
-0.293235	0.445987	0.613515	0.324204
-0.254019	0.435132	0.598082	0.316578
-0.214804	0.424541	0.583228	0.30903
-0.175588	0.414208	0.56893	0.301563
-0.136372	0.404126	0.555164	0.29418
-0.0971565	0.39429	0.541909	0.286883
-0.0579409	0.384693	0.529144	0.279676
-0.0187252	0.37533	0.516847	0.272562
0.0204905	0.366195	0.504997	0.265543
0.0597062	0.357282	0.493575	0.258624
0.0989219	0.348586	0.482562	0.251806
0.138138	0.340101	0.471939	0.245093
0.177353	0.331823	0.461688	0.238488
0.216569	0.323747	0.45179	0.231993
0.255785	0.315867	0.442231	0.225611
0.295	0.308179	0.432993	0.219344
0.334216	0.300678	0.424062	0.213194
0.373432	0.29336	0.415422	0.207163
0.412647	0.28622	0.40706	0.201253
0.451863	0.279253	0.398961	0.195464
0.491079	0.272457	0.391115	0.189797
0.530294	0.265825	0.383508	0.184254
0.56951	0.259355	0.37613	0.178835
0.608726	0.253043	0.368968	0.173539
0.647941	0.246884	0.362014	0.168368
0.687157	0.240875	0.355258	0.16332
0.726373	0.235012	0.34869	0.158394
0.765588	0.229292	0.342303	0.153591
0.804804	0.223711	0.336087	0.14891
0.84402	0.218266	0.330035	0.144348
0.883235	0.212954	0.324141	0.139906
0.922451	0.20777	0.318397	0.135581
0.961667	0.202713	0.312797	0.131372
1.00088	0.197779	0.307335	0.127277
1.0401	0.192966	0.302005	0.123295
1.07931	0.188269	0.296803	0.119423
1.11853	0.183687	0.291723	0.11566
1.15775	0.179216	0.28676	0.112004
1.19696	0.174854	0.28191	0.108452
1.23618	0.170598	0.277169	0.105003
1.27539	0.166446	0.272533	0.101655
1.31461	0.162395	0.267997	0.0984039
1.35382	0.158442	0.26356	0.0952492
1.39304	0.154586	0.259216	0.0921883
1.43225	0.150823	0.254963	0.089219
1.47147	0.147152	0.250799	0.0863391
1.51069	0.14357	0.246719	0.0835464
1.5499	0.140076	0.242722	0.0808386
1.58912	0.136667	0.238805	0.0782136
1.62833	0.13334	0.234965	0.0756693
1.66755	0.130095	0.2312	0.0732035
1.70676	0.126928	0.227509	0.0708142
1.74598	0.123839	0.223888	0.0684992
1.7852	0.120825	0.220335	0.0662566
1.82441	0.117884	0.21685	0.0640843
1.86363	0.115015	0.21343	0.0619803
1.90284	0.112216	0.210073	0.0599427
1.94206	0.109484	0.206777	0.0579696
1.98127	0.106819	0.203542	0.0560592
2.02049	0.10422	0.200365	0.0542097
2.05971	0.101683	0.197245	0.0524191
2.09892	0.099208	0.194181	0.0506859
2.13814	0.0967933	0.191171	0.0490083
2.17735	0.0944374	0.188213	0.0473847
2.21657	0.0921389	0.185308	0.0458133
2.25578	0.0898963	0.182453	0.0442927
2.295	0.0877083	0.179647	0.0428213

## Sheet: WheatSR_primVeg_low
Yield	BDmetric	BDmetricUpper	BDmetricLower
-1.58735	1	1.47307	0.678853
-1.54814	0.999378	1.46325	0.68256
-1.50892	0.998756	1.45361	0.686232
-1.46971	0.998134	1.44415	0.689868
-1.43049	0.997513	1.43487	0.693462
-1.39127	0.996892	1.42579	0.697012
-1.35206	0.996271	1.4169	0.700513
-1.31284	0.995651	1.4082	0.703961
-1.27363	0.995032	1.39971	0.707352
-1.23441	0.994412	1.39142	0.710681
-1.1952	0.993793	1.38334	0.713943
-1.15598	0.993175	1.37547	0.717133
-1.11676	0.992557	1.36782	0.720246
-1.07755	0.991939	1.36039	0.723277
-1.03833	0.991321	1.3532	0.72622
-0.999117	0.990704	1.34623	0.729068
-0.959901	0.990088	1.33951	0.731817
-0.920686	0.989471	1.33302	0.73446
-0.88147	0.988856	1.32679	0.736991
-0.842254	0.98824	1.32082	0.739403
-0.803039	0.987625	1.31511	0.741689
-0.763823	0.98701	1.30967	0.743845
-0.724607	0.986396	1.3045	0.745862
-0.685392	0.985782	1.29961	0.747735
-0.646176	0.985168	1.29501	0.749457
-0.60696	0.984555	1.2907	0.751023
-0.567745	0.983942	1.28669	0.752426
-0.528529	0.98333	1.28299	0.753661
-0.489313	0.982718	1.27959	0.754722
-0.450098	0.982106	1.2765	0.755605
-0.410882	0.981495	1.27373	0.756306
-0.371666	0.980884	1.27128	0.75682
-0.332451	0.980274	1.26916	0.757145
-0.293235	0.979664	1.26736	0.757277
-0.254019	0.979054	1.26588	0.757216
-0.214804	0.978444	1.26474	0.756959
-0.175588	0.977835	1.26392	0.756506
-0.136372	0.977227	1.26343	0.755858
-0.0971565	0.976619	1.26326	0.755016
-0.0579409	0.976011	1.26342	0.753981
-0.0187252	0.975403	1.2639	0.752756
0.0204905	0.974796	1.2647	0.751344
0.0597062	0.974189	1.26582	0.749749
0.0989219	0.973583	1.26724	0.747975
0.138138	0.972977	1.26897	0.746027
0.177353	0.972371	1.27099	0.74391
0.216569	0.971766	1.27331	0.741631
0.255785	0.971161	1.27592	0.739194
0.295	0.970557	1.27881	0.736607
0.334216	0.969953	1.28197	0.733876
0.373432	0.969349	1.2854	0.731008
0.412647	0.968746	1.28909	0.728009
0.451863	0.968143	1.29303	0.724887
0.491079	0.96754	1.29722	0.721647
0.530294	0.966938	1.30165	0.718298
0.56951	0.966336	1.30631	0.714844
0.608726	0.965735	1.31119	0.711294
0.647941	0.965134	1.3163	0.707653
0.687157	0.964533	1.32162	0.703928
0.726373	0.963933	1.32715	0.700124
0.765588	0.963333	1.33287	0.696247
0.804804	0.962733	1.3388	0.692304
0.84402	0.962134	1.34491	0.688298
0.883235	0.961535	1.35121	0.684237
0.922451	0.960936	1.35769	0.680123
0.961667	0.960338	1.36435	0.675963
1.00088	0.959741	1.37118	0.67176
1.0401	0.959143	1.37817	0.667519
1.07931	0.958546	1.38533	0.663244
1.11853	0.95795	1.39265	0.658938
1.15775	0.957353	1.40012	0.654606
1.19696	0.956758	1.40774	0.650251
1.23618	0.956162	1.41552	0.645875
1.27539	0.955567	1.42343	0.641482
1.31461	0.954972	1.4315	0.637075
1.35382	0.954378	1.4397	0.632657
1.39304	0.953784	1.44804	0.62823
1.43225	0.95319	1.45652	0.623796
1.47147	0.952597	1.46513	0.619358
1.51069	0.952004	1.47387	0.614918
1.5499	0.951411	1.48275	0.610477
1.58912	0.950819	1.49175	0.606038
1.62833	0.950227	1.50088	0.601603
1.66755	0.949636	1.51013	0.597173
1.70676	0.949045	1.51951	0.59275
1.74598	0.948454	1.529	0.588334
1.7852	0.947864	1.53862	0.583928
1.82441	0.947274	1.54836	0.579533
1.86363	0.946684	1.55822	0.575149
1.90284	0.946095	1.5682	0.570779
1.94206	0.945506	1.5783	0.566422
1.98127	0.944918	1.58851	0.562081
2.02049	0.94433	1.59884	0.557755
2.05971	0.943742	1.60928	0.553446
2.09892	0.943154	1.61984	0.549155
2.13814	0.942567	1.63051	0.544881
2.17735	0.941981	1.64129	0.540627
2.21657	0.941394	1.65219	0.536392
2.25578	0.940808	1.66321	0.532177
2.295	0.940223	1.67433	0.527983

## Sheet: WheatSR_primVeg_high
Yield	BDmetric	BDmetricUpper	BDmetricLower
-1.58735	1	1.47565	0.677669
-1.54814	0.969282	1.42047	0.661404
-1.50892	0.939507	1.36751	0.645458
-1.46971	0.910646	1.31668	0.629824
-1.43049	0.882673	1.26789	0.614494
-1.39127	0.855558	1.22106	0.599461
-1.35206	0.829277	1.17613	0.584716
-1.31284	0.803803	1.13301	0.570252
-1.27363	0.779111	1.09163	0.556063
-1.23441	0.755178	1.05193	0.54214
-1.1952	0.73198	1.01385	0.528478
-1.15598	0.709495	0.977311	0.515069
-1.11676	0.6877	0.942268	0.501908
-1.07755	0.666575	0.908659	0.488987
-1.03833	0.646099	0.876428	0.476301
-0.999117	0.626252	0.845522	0.463845
-0.959901	0.607014	0.815889	0.451613
-0.920686	0.588368	0.787481	0.4396
-0.88147	0.570294	0.760248	0.427801
-0.842254	0.552775	0.734145	0.416213
-0.803039	0.535795	0.709128	0.40483
-0.763823	0.519336	0.685152	0.39365
-0.724607	0.503383	0.662176	0.382669
-0.685392	0.48792	0.64016	0.371884
-0.646176	0.472932	0.619064	0.361294
-0.60696	0.458404	0.59885	0.350896
-0.567745	0.444322	0.579481	0.340688
-0.528529	0.430673	0.560921	0.33067
-0.489313	0.417444	0.543134	0.32084
-0.450098	0.404621	0.526087	0.311199
-0.410882	0.392191	0.509746	0.301746
-0.371666	0.380144	0.49408	0.292482
-0.332451	0.368466	0.479057	0.283406
-0.293235	0.357148	0.464647	0.274519
-0.254019	0.346176	0.450821	0.265822
-0.214804	0.335542	0.437552	0.257315
-0.175588	0.325235	0.424811	0.249
-0.136372	0.315244	0.412573	0.240876
-0.0971565	0.305561	0.400812	0.232945
-0.0579409	0.296174	0.389506	0.225206
-0.0187252	0.287076	0.37863	0.21766
0.0204905	0.278258	0.368164	0.210306
0.0597062	0.26971	0.358087	0.203145
0.0989219	0.261425	0.348379	0.196174
0.138138	0.253394	0.33902	0.189395
0.177353	0.24561	0.329995	0.182804
0.216569	0.238066	0.321286	0.176401
0.255785	0.230753	0.312878	0.170184
0.295	0.223664	0.304755	0.164151
0.334216	0.216794	0.296904	0.158298
0.373432	0.210134	0.289312	0.152625
0.412647	0.203679	0.281967	0.147128
0.451863	0.197422	0.274857	0.141803
0.491079	0.191358	0.267971	0.136648
0.530294	0.18548	0.2613	0.13166
0.56951	0.179782	0.254833	0.126834
0.608726	0.174259	0.248562	0.122168
0.647941	0.168906	0.242478	0.117658
0.687157	0.163718	0.236573	0.113299
0.726373	0.158689	0.230841	0.109089
0.765588	0.153814	0.225273	0.105023
0.804804	0.149089	0.219864	0.101097
0.84402	0.144509	0.214607	0.0973079
0.883235	0.14007	0.209496	0.0936516
0.922451	0.135767	0.204526	0.0901244
0.961667	0.131597	0.199692	0.0867223
1.00088	0.127554	0.194988	0.0834416
1.0401	0.123636	0.19041	0.0802786
1.07931	0.119838	0.185954	0.0772297
1.11853	0.116157	0.181615	0.0742913
1.15775	0.112589	0.17739	0.0714597
1.19696	0.10913	0.173274	0.0687317
1.23618	0.105778	0.169264	0.0661037
1.27539	0.102529	0.165356	0.0635725
1.31461	0.099379	0.161548	0.0611347
1.35382	0.0963262	0.157836	0.0587874
1.39304	0.0933673	0.154217	0.0565273
1.43225	0.0904991	0.150688	0.0543515
1.47147	0.0877192	0.147246	0.052257
1.51069	0.0850246	0.14389	0.050241
1.5499	0.0824127	0.140616	0.0483008
1.58912	0.0798811	0.137422	0.0464337
1.62833	0.0774273	0.134305	0.044637
1.66755	0.0750489	0.131264	0.0429083
1.70676	0.0727435	0.128297	0.0412451
1.74598	0.0705089	0.1254	0.0396451
1.7852	0.068343	0.122573	0.0381059
1.82441	0.0662436	0.119814	0.0366253
1.86363	0.0642087	0.11712	0.0352013
1.90284	0.0622363	0.114489	0.0338316
1.94206	0.0603245	0.111921	0.0325144
1.98127	0.0584714	0.109413	0.0312477
2.02049	0.0566752	0.106964	0.0300295
2.05971	0.0549343	0.104573	0.0288582
2.09892	0.0532468	0.102237	0.0277319
2.13814	0.0516111	0.0999552	0.026649
2.17735	0.0500257	0.0977267	0.0256078
2.21657	0.048489	0.0955498	0.0246069
2.25578	0.0469995	0.0934232	0.0236445
2.295	0.0455557	0.0913457	0.0227194

## Sheet: RiceSR_primVeg_low
Yield	BDmetric	BDmetricUpper	BDmetricLower
-2.44093	1	1.55758	0.642022
-2.39096	0.987345	1.52747	0.638212
-2.34099	0.97485	1.498	0.634403
-2.29102	0.962514	1.46914	0.630594
-2.24105	0.950333	1.4409	0.626785
-2.19108	0.938307	1.41325	0.622974
-2.14112	0.926433	1.38619	0.619161
-2.09115	0.914709	1.35971	0.615345
-2.04118	0.903133	1.3338	0.611525
-1.99121	0.891704	1.30844	0.607699
-1.94124	0.88042	1.28363	0.603867
-1.89127	0.869278	1.25935	0.600028
-1.8413	0.858278	1.2356	0.596179
-1.79133	0.847416	1.21237	0.592321
-1.74136	0.836692	1.18965	0.588452
-1.69139	0.826104	1.16744	0.58457
-1.64142	0.81565	1.14571	0.580674
-1.59145	0.805328	1.12447	0.576763
-1.54148	0.795137	1.10371	0.572834
-1.49151	0.785074	1.08342	0.568887
-1.44154	0.775139	1.06359	0.564919
-1.39157	0.76533	1.04422	0.560928
-1.3416	0.755645	1.02529	0.556914
-1.29163	0.746082	1.00681	0.552873
-1.24167	0.736641	0.988767	0.548804
-1.1917	0.727319	0.971155	0.544704
-1.14173	0.718114	0.953967	0.540572
-1.09176	0.709027	0.9372	0.536405
-1.04179	0.700054	0.920846	0.532201
-0.991818	0.691195	0.904903	0.527958
-0.941848	0.682448	0.889363	0.523673
-0.891879	0.673812	0.874224	0.519343
-0.84191	0.665285	0.859479	0.514967
-0.79194	0.656866	0.845126	0.510542
-0.741971	0.648553	0.831159	0.506066
-0.692001	0.640346	0.817574	0.501536
-0.642032	0.632242	0.804366	0.49695
-0.592062	0.624241	0.791532	0.492307
-0.542093	0.616342	0.779068	0.487605
-0.492123	0.608542	0.766968	0.482841
-0.442154	0.600841	0.755228	0.478014
-0.392185	0.593237	0.743843	0.473125
-0.342215	0.58573	0.732809	0.468171
-0.292246	0.578318	0.722119	0.463152
-0.242276	0.570999	0.711769	0.45807
-0.192307	0.563773	0.701753	0.452923
-0.142337	0.556639	0.692063	0.447714
-0.0923679	0.549594	0.682695	0.442444
-0.0423985	0.542639	0.673639	0.437115
0.00757098	0.535772	0.664889	0.431729
0.0575404	0.528992	0.656437	0.426291
0.10751	0.522298	0.648274	0.420802
0.157479	0.515688	0.640392	0.415268
0.207449	0.509162	0.632781	0.409693
0.257418	0.502719	0.625433	0.404082
0.307388	0.496357	0.618338	0.398439
0.357357	0.490076	0.611486	0.392771
0.407327	0.483874	0.604868	0.387083
0.457296	0.477751	0.598473	0.38138
0.507265	0.471705	0.592292	0.375668
0.557235	0.465735	0.586315	0.369954
0.607204	0.459841	0.580532	0.364242
0.657174	0.454022	0.574935	0.358538
0.707143	0.448277	0.569514	0.352848
0.757113	0.442604	0.564261	0.347177
0.807082	0.437003	0.559166	0.341529
0.857052	0.431472	0.554221	0.33591
0.907021	0.426012	0.549419	0.330324
0.95699	0.420621	0.544753	0.324775
1.00696	0.415298	0.540214	0.319267
1.05693	0.410043	0.535796	0.313804
1.1069	0.404854	0.531493	0.308389
1.15687	0.39973	0.527298	0.303025
1.20684	0.394672	0.523205	0.297714
1.25681	0.389677	0.51921	0.29246
1.30678	0.384746	0.515307	0.287264
1.35675	0.379877	0.511492	0.282129
1.40672	0.37507	0.507759	0.277055
1.45668	0.370323	0.504104	0.272045
1.50665	0.365637	0.500524	0.2671
1.55662	0.36101	0.497015	0.262221
1.60659	0.356441	0.493573	0.257409
1.65656	0.35193	0.490195	0.252665
1.70653	0.347477	0.486878	0.247988
1.7565	0.34308	0.483619	0.243381
1.80647	0.338738	0.480416	0.238842
1.85644	0.334451	0.477265	0.234372
1.90641	0.330219	0.474164	0.229972
1.95638	0.32604	0.471112	0.225641
2.00635	0.321914	0.468106	0.221378
2.05632	0.31784	0.465145	0.217185
2.10629	0.313818	0.462225	0.21306
2.15626	0.309847	0.459346	0.209003
2.20623	0.305926	0.456507	0.205014
2.2562	0.302054	0.453705	0.201093
2.30617	0.298232	0.450939	0.197238
2.35613	0.294458	0.448208	0.193449
2.4061	0.290731	0.44551	0.189726
2.45607	0.287052	0.442844	0.186067
2.50604	0.283419	0.44021	0.182473

## Sheet: RiceSR_primVeg_high
Yield	BDmetric	BDmetricUpper	BDmetricLower
-2.44093	1	1.49571	0.668579
-2.39096	1.01444	1.5075	0.682648
-2.34099	1.02909	1.51944	0.69699
-2.29102	1.04396	1.53152	0.71161
-2.24105	1.05903	1.54375	0.726511
-2.19108	1.07433	1.55614	0.741696
-2.14112	1.08984	1.56868	0.757169
-2.09115	1.10558	1.5814	0.772933
-2.04118	1.12155	1.59429	0.78899
-1.99121	1.13775	1.60735	0.805344
-1.94124	1.15418	1.6206	0.821997
-1.89127	1.17085	1.63405	0.838952
-1.8413	1.18776	1.64769	0.85621
-1.79133	1.20491	1.66155	0.873774
-1.74136	1.22232	1.67562	0.891644
-1.69139	1.23997	1.68992	0.909821
-1.64142	1.25788	1.70445	0.928307
-1.59145	1.27604	1.71923	0.9471
-1.54148	1.29447	1.73427	0.966201
-1.49151	1.31317	1.74959	0.985609
-1.44154	1.33213	1.76518	1.00532
-1.39157	1.35137	1.78108	1.02534
-1.3416	1.37089	1.79729	1.04565
-1.29163	1.39069	1.81383	1.06626
-1.24167	1.41077	1.83072	1.08716
-1.1917	1.43115	1.84797	1.10834
-1.14173	1.45182	1.86561	1.1298
-1.09176	1.47278	1.88365	1.15154
-1.04179	1.49405	1.90213	1.17353
-0.991818	1.51563	1.92106	1.19577
-0.941848	1.53752	1.94047	1.21825
-0.891879	1.55973	1.96038	1.24096
-0.84191	1.58225	1.98083	1.26388
-0.79194	1.6051	2.00185	1.28699
-0.741971	1.62829	2.02347	1.31029
-0.692001	1.6518	2.04571	1.33374
-0.642032	1.67566	2.06863	1.35734
-0.592062	1.69986	2.09224	1.38106
-0.542093	1.72441	2.1166	1.40489
-0.492123	1.74931	2.14174	1.42879
-0.442154	1.77458	2.1677	1.45275
-0.392185	1.80021	2.19453	1.47674
-0.342215	1.82621	2.22225	1.50074
-0.292246	1.85258	2.25092	1.52473
-0.242276	1.87934	2.28058	1.54869
-0.192307	1.90648	2.31126	1.57259
-0.142337	1.93401	2.34302	1.59641
-0.0923679	1.96194	2.37588	1.62013
-0.0423985	1.99028	2.40989	1.64373
0.00757098	2.01902	2.44508	1.66721
0.0575404	2.04818	2.48149	1.69054
0.10751	2.07776	2.51916	1.71371
0.157479	2.10777	2.55811	1.73671
0.207449	2.13821	2.59838	1.75954
0.257418	2.16909	2.64	1.78219
0.307388	2.20042	2.68299	1.80465
0.357357	2.2322	2.72737	1.82693
0.407327	2.26444	2.77318	1.84902
0.457296	2.29714	2.82044	1.87094
0.507265	2.33032	2.86917	1.89267
0.557235	2.36397	2.91938	1.91423
0.607204	2.39811	2.97111	1.93563
0.657174	2.43275	3.02436	1.95687
0.707143	2.46788	3.07917	1.97795
0.757113	2.50353	3.13555	1.9989
0.807082	2.53968	3.19352	2.01971
0.857052	2.57636	3.2531	2.0404
0.907021	2.61357	3.31432	2.06098
0.95699	2.65132	3.37719	2.08146
1.00696	2.68961	3.44174	2.10184
1.05693	2.72845	3.50799	2.12214
1.1069	2.76786	3.57597	2.14237
1.15687	2.80783	3.64569	2.16253
1.20684	2.84838	3.7172	2.18264
1.25681	2.88952	3.79051	2.2027
1.30678	2.93125	3.86565	2.22272
1.35675	2.97359	3.94265	2.24271
1.40672	3.01653	4.02154	2.26268
1.45668	3.0601	4.10236	2.28264
1.50665	3.10429	4.18513	2.30259
1.55662	3.14913	4.26989	2.32254
1.60659	3.19461	4.35668	2.3425
1.65656	3.24075	4.44553	2.36247
1.70653	3.28755	4.53648	2.38246
1.7565	3.33503	4.62957	2.40247
1.80647	3.3832	4.72483	2.42252
1.85644	3.43206	4.82232	2.4426
1.90641	3.48162	4.92206	2.46273
1.95638	3.53191	5.02411	2.4829
2.00635	3.58292	5.12851	2.50312
2.05632	3.63466	5.23531	2.5234
2.10629	3.68715	5.34455	2.54373
2.15626	3.74041	5.45628	2.56413
2.20623	3.79443	5.57056	2.5846
2.2562	3.84923	5.68743	2.60514
2.30617	3.90482	5.80694	2.62575
2.35613	3.96121	5.92916	2.64645
2.4061	4.01842	6.05413	2.66722
2.45607	4.07646	6.18192	2.68808
2.50604	4.13533	6.31258	2.70903

## Sheet: MaizeAb_crop_trop_low
Yield	BDmetric	BDmetricUpper	BDmetricLower
-1.38648	-0.238425	-0.0702374	-0.406612
-1.3529	-0.222872	-0.0605384	-0.385206
-1.31931	-0.207319	-0.0506633	-0.363976
-1.28572	-0.191767	-0.0405922	-0.342941
-1.25213	-0.176214	-0.0303032	-0.322125
-1.21855	-0.160661	-0.0197717	-0.301551
-1.18496	-0.145109	-0.00897084	-0.281246
-1.15137	-0.129556	0.00212843	-0.26124
-1.11778	-0.114003	0.0135574	-0.241564
-1.0842	-0.0984506	0.025349	-0.22225
-1.05061	-0.0828979	0.0375373	-0.203333
-1.01702	-0.0673452	0.0501563	-0.184847
-0.983434	-0.0517925	0.063239	-0.166824
-0.949846	-0.0362398	0.0768158	-0.149295
-0.916259	-0.0206871	0.0909129	-0.132287
-0.882671	-0.00513438	0.105551	-0.11582
-0.849084	0.0104183	0.120743	-0.0999064
-0.815496	0.025971	0.136495	-0.084553
-0.781909	0.0415237	0.152804	-0.0697563
-0.748321	0.0570764	0.169658	-0.0555051
-0.714733	0.0726291	0.187039	-0.0417808
-0.681146	0.0881818	0.204922	-0.0285586
-0.647558	0.103734	0.223278	-0.0158093
-0.613971	0.119287	0.242075	-0.00350027
-0.580383	0.13484	0.261278	0.00840221
-0.546796	0.150393	0.280853	0.0199323
-0.513208	0.165945	0.300767	0.0311233
-0.479621	0.181498	0.320989	0.0420071
-0.446033	0.197051	0.341488	0.0526134
-0.412446	0.212603	0.362237	0.0629698
-0.378858	0.228156	0.383211	0.0731013
-0.345271	0.243709	0.404387	0.0830307
-0.311683	0.259261	0.425744	0.0927786
-0.278096	0.274814	0.447265	0.102363
-0.244508	0.290367	0.468933	0.111801
-0.210921	0.30592	0.490733	0.121106
-0.177333	0.321472	0.512652	0.130292
-0.143746	0.337025	0.534679	0.139371
-0.110158	0.352578	0.556804	0.148351
-0.0765706	0.36813	0.579017	0.157244
-0.0429831	0.383683	0.60131	0.166056
-0.00939555	0.399236	0.623677	0.174794
0.024192	0.414788	0.64611	0.183467
0.0577795	0.430341	0.668604	0.192078
0.091367	0.445894	0.691154	0.200634
0.124955	0.461446	0.713754	0.209138
0.158542	0.476999	0.736402	0.217596
0.19213	0.492552	0.759093	0.226011
0.225717	0.508105	0.781823	0.234386
0.259305	0.523657	0.804591	0.242724
0.292892	0.53921	0.827392	0.251028
0.32648	0.554763	0.850224	0.259301
0.360067	0.570315	0.873086	0.267544
0.393655	0.585868	0.895975	0.275761
0.427242	0.601421	0.91889	0.283952
0.46083	0.616973	0.941827	0.292119
0.494417	0.632526	0.964787	0.300265
0.528005	0.648079	0.987767	0.30839
0.561592	0.663631	1.01077	0.316496
0.59518	0.679184	1.03378	0.324584
0.628767	0.694737	1.05682	0.332655
0.662355	0.71029	1.07987	0.34071
0.695942	0.725842	1.10293	0.348751
0.72953	0.741395	1.12601	0.356777
0.763117	0.756948	1.14911	0.36479
0.796705	0.7725	1.17221	0.37279
0.830292	0.788053	1.19533	0.380779
0.86388	0.803606	1.21846	0.388756
0.897467	0.819158	1.24159	0.396724
0.931055	0.834711	1.26474	0.404681
0.964643	0.850264	1.2879	0.412628
0.99823	0.865817	1.31107	0.420567
1.03182	0.881369	1.33424	0.428497
1.06541	0.896922	1.35743	0.436419
1.09899	0.912475	1.38062	0.444333
1.13258	0.928027	1.40381	0.45224
1.16617	0.94358	1.42702	0.46014
1.19976	0.959133	1.45023	0.468033
1.23334	0.974685	1.47345	0.47592
1.26693	0.990238	1.49668	0.483801
1.30052	1.00579	1.51991	0.491676
1.33411	1.02134	1.54314	0.499545
1.36769	1.0369	1.56638	0.50741
1.40128	1.05245	1.58963	0.515269
1.43487	1.068	1.61288	0.523123
1.46846	1.08355	1.63614	0.530973
1.50204	1.09911	1.6594	0.538818
1.53563	1.11466	1.68266	0.546659
1.56922	1.13021	1.70593	0.554495
1.60281	1.14577	1.7292	0.562328
1.63639	1.16132	1.75248	0.570157
1.66998	1.17687	1.77576	0.577983
1.70357	1.19242	1.79904	0.585805
1.73716	1.20798	1.82233	0.593623
1.77074	1.22353	1.84562	0.601438
1.80433	1.23908	1.86891	0.60925
1.83792	1.25463	1.89221	0.61706
1.87151	1.27019	1.91551	0.624866
1.90509	1.28574	1.93881	0.632669
1.93868	1.30129	1.96211	0.64047

[truncated: 38 more sheets: MaizeAb_crop_nontrop_low, MaizeAb_crop_trop_high, MaizeAb_crop_nontrop_high, MaizeAb_primVeg_trop_low, MaizeAb_primVeg_nontrop_low, MaizeAb_primVeg_trop_high, MaizeAb_primVeg_nontrop_high, SoyAb_crop_trop_low, SoyAb_crop_nontrop_low, SoyAb_crop_trop_high, SoyAb_crop_nontrop_high, WheatAb_crop_low, WheatAb_crop_high, WheatAb_primVeg_low, WheatAb_primVeg_high, RiceAb_crop_trop_low, RiceAb_crop_nontrop_low, RiceAb_crop_trop_high, RiceAb_crop_nontrop_high, RiceAb_primVeg_trop_low …]
