# Supplementary material for: Geography and availability of natural habitat determine whether cropland intensification or expansion is more detrimental to biodiversity
Source: Nat Ecol Evol. 2025 May 1;9(6):993–1008. doi: 10.1038/s41559-025-02691-x (PMC12148938; doi:10.1038/s41559-025-02691-x)
Supplement: Supplementary file 6 — Median and 95% confidence intervals from Extended Data Fig. 1. [file 41559_2025_2691_MOESM6_ESM.xlsx]

## Sheet: Late_Human_Occupation
Quantile	PrimVeg_NaturalLandscapes	PrimVeg_ModifiedLandscapes	Cropland_NaturalLandscapes	Cropland_ModifiedLandscapes
2.5%	0	-21.7763002841305	-32.409213550303	-52.1060735094331
50%	0	-10.9404155238044	-26.8728383367821	-45.3049441897534
97.5%	0	0.662800129715908	-20.853638657728	-37.5264042869254

## Sheet: Early_Human_Occupation
Quantile	PrimVeg_NaturalLandscapes	PrimVeg_ModifiedLandscapes	Cropland_NaturalLandscapes	Cropland_ModifiedLandscapes
2.5%	0	-26.7905795381483	-40.2735138172102	-26.4587506191904
50%	0	-12.9412407157459	-13.0783732179216	-12.8503256479531
97.5%	0	3.2753514993928	20.4536680670179	3.24657828556239
