# Supplementary material for: Geography and availability of natural habitat determine whether cropland intensification or expansion is more detrimental to biodiversity
Source: Nat Ecol Evol. 2025 May 1;9(6):993–1008. doi: 10.1038/s41559-025-02691-x (PMC12148938; doi:10.1038/s41559-025-02691-x)
Supplement: Supplementary file 7 — Median and 95% confidence intervals from Extended Data Fig. 2. [file 41559_2025_2691_MOESM7_ESM.xlsx]

## Sheet: Late_Human_Occupation
Quantile

## Sheet: Early_Human_Occupation
Quantile
